# Supplementary material for: A Shared Pathogenic Mechanism for Valproic Acid and SHROOM3 Knockout in a Brain Organoid Model of Neural Tube Defects
Source: Cells. 2023 Jun 23;12(13):1697. doi: 10.3390/cells12131697 (PMC10340169; doi:10.3390/cells12131697)
Supplement: Supplementary file 1 [file cells-12-01697-s001.zip]

Archive with 2 entries (2 files):
- Supplemental Figures V3.pdf
- Supplemental Tables VPASHROOM3.xlsx
